# Supplementary material for: Particle Size-Dependent Monthly Variation of Pollution Load, Ecological Risk, and Sources of Heavy Metals in Road Dust in Beijing, China
Source: Toxics. 2025 Jan 7;13(1):40. doi: 10.3390/toxics13010040 (PMC11769404; doi:10.3390/toxics13010040)
Supplement: Supplementary file 1 [file toxics-13-00040-s001.zip]

Archive with 1 entries (1 files):
- toxics-3380443-supplementary.pdf
